# Supplementary material for: Impacts of Differentially Shaped Silver Nanoparticles with Increasingly Complex Hydrophobic Thiol Surface Coatings in Small-Scale Laboratory Microcosms
Source: Nanomaterials (Basel). 2024 Apr 9;14(8):654. doi: 10.3390/nano14080654 (PMC11054431; doi:10.3390/nano14080654)
Supplement: Supplementary file 1 [file nanomaterials-14-00654-s001.zip]

Archive with 1 entries (1 files):
- nanomaterials-2907613-supplementary.pdf
